# Supplementary material for: Characterisation of complexes formed by parasite proteins exported into the host cell compartment of Plasmodium falciparum infected red blood cells
Source: Cell Microbiol. 2021 May 3;23(8):e13332. doi: 10.1111/cmi.13332 (PMC8365696; doi:10.1111/cmi.13332)
Supplement: Supplementary file 3 — Table S2. [file CMI-23-e13332-s004.xlsx]

## Sheet: peptide counts
		Counihan et al 2017	Targeted in this study
PlasmoDB ID	Name	RhopH2 IP	CLAG3 IP		Reciprocal Ips of the 10 exported proteins
		RhopH2	CLAG3	3D7	RESA1 (R-IP1)	PHISTb1 (R-IP2)	PHISTb2 (R-IP3)	PTP4 (R-IP4)	PHISTb3 (R-IP5)	hyp1 (R-IP6)	(R-IP7)	PHISTb5 (R-IP8)	(R-IP9)	LyMP (R-IP10)	3D7	PGK-HA
Rhoptry proteins		prot_matches_sig
PF3D7_0220800	CLAG2	12	43	0	3	0	1	0	0	0	1	1	1	3	1	0
PF3D7_0302500	CLAG3.1	127	155	6	15	4	2	2	0	0	0	0	0	3	0	0
PF3D7_0302200	CLAG3.2	76	164	6	0	0	0	0	0	0	0	0	0	0	0	0
PF3D7_0831600	CLAG8	12	70	0	3	0	1	0	0	0	0	0	0	0	0	0
PF3D7_0935800	CLAG9	93	36	3	0	0	0	0	0	0	1	1	0	4	0	0
PF3D7_0929400	RhopH2	48	47	9	24	11	18	6	2	0	1	3	2	35	1	0
PF3D7_0905400	RhopH3	102	55	12	13	2	2	0	0	0	2	1	0	11	1	0
PF3D7_1410400	RAP1	14	29	13	6	13	7	2	0	0	2	0	2	29	0	0
PF3D7_0501600	RAP2	4	17	5	3	2	3	1	0	0	1	0	1	11	0	0
PF3D7_0501500	RAP3	0	7	0	0	0	0	0	0	0	1	0	1	3	0	0
Exported proteins identified as RhopH2 binding partners (Counihan, 2017)		prot_matches_sig
PF3D7_0500800	MESA	46	9	4	35	27	36	13	11	8	4	16	8	17	8	1
PF3D7_0702400	SEMP1	43	0	0	4	19	7	7	8	5	2	2	15	12	1	0
PF3D7_1016300	GBP130	31	37	0	2	12	6	8	4	7	5	9	14	17	6	4
PF3D7_0831700	HSP70-x	23	37	29	32	53	23	39	33	41	27	14	77	15	13	5
PF3D7_0402000	PHISTa	31	4	0	4	5	3	0	0	2	2	0	3	2	2	1
PF3D7_1477500	PHISTb (R-IP5)	4	0	0	0	2	0	0	57	0	0	0	0	3	0	0
PF3D7_0532300	PHISTb (R-IP2)	3	0	0	11	26	6	5	4	7	0	0	2	0	2	1
PF3D7_1201000	PHISTb(R-IP3)	3	2	0	20	5	44	5	4	5	0	8	3	0	0	1
PF3D7_0401800	PHISTb	2	11	5	10	8	5	4	4	2	1	0	5	2	1	0
PF3D7_0731300	PHISTb	2	2	0	3	0	12	0	0	0	0	1	1	4	0	0
PF3D7_0424600	PHISTb (R-IP8)	2	10	1	14	9	14	0	0	0	0	48	0	0	0	0
PF3D7_0532400	PHISTb/LyMP (R-IP10)	31	3	2	12	12	10	14	11	8	4	5	4	58	5	1
PF3D7_0936800	PHISTc	6	1	1	26	9	39	4	0	6	0	12	0	0	0	0
PF3D7_0801000	PHISTc	22	1	0	19	54	6	14	18	59	22	4	24	6	5	4
PF3D7_0102200	RESA1 (R-IP1)	8	58	7	92	12	13	9	8	8	2	1	0	0	0	0
PF3D7_0730900	PTP4 (R-IP4)	7	0	0	30	18	26	187	24	21	2	0	2	17	1	0
PF3D7_1016400	FIKK10.1	8	0	0	3	9	3	2	2	0	0	2	3	7	0	0
Pf3D7_1039000	FIKK10.2	6	1	2	3	5	4	2	4	2	0	0	2	0	0	0
PF3D7_0301600	hyp1/GEXP21 (R-IP6)	3	0	0	20	23	11	23	21	21	12	13	12	9	16	8
Pf3D7_1301700	hyp8/GEXP07	7	0	0	3	8	1	1	2	0	1	1	5	3	1	1
PF3D7_0113900	hyp8/GEXP10	4	0	0	0	11	0	0	0	0	0	0	3	0	0	0
PF3D7_1001000	Hyp12	3	0	0	1	0	0	0	0	1	0	0	2	1	0	0
PF3D7_0402400	GEXP18	2	1	0	8	12	2	5	9	13	1	1	2	1	0	0
PF3D7_0113200	(R-IP7)	3	0	0	0	21	0	0	2	0	23	0	7	0	0	0
PF3D7_0301700	(R-IP9)	2	0	0	4	15	2	5	6	5	4	3	22	3	4	2
PF3D7_0501000	-	7	2	0	2	10	3	5	5	3	2	1	3	1	0	0
PF3D7_0702500	-	28	1	0	6	25	7	8	9	6	7	6	17	8	1	0
PF3D7_0831400	-	26	0	0	0	0	5	4	0	3	1	0	2	10	1	0
PF3D7_1353100	-	18	3	0	0	18	3	2	2	2	2	1	4	2	0	0
PF3D7_1401200	-	10	1	0	1	6	1	0	0	3	1	1	1	0	0	0
PF3D7_0935900	REX 1	2	2	0	0	32	0	0	0	0	0	0	0	0	0	0
PF3D7_0413100	PfEMP1	0	0	0	0	51	0	0	0	0	0	0	1	0	0	0
Combined peptides	PfEMP1	2	107	108	0	110	10	0	6	2	7	2	31	24	25	17
Chaperones		prot_matches_sig
PF3D7_1437900	HSP40, subfamily A	37	0	0	23	15	7	24	16	12	5	7	17	39	7	2
PF3D7_0113700	HSP40, type II	0	0	0	0	12	0	5	0	0	0	0	13	0	0	0
PF3D7_0501100	HSP40, type II	0	0	0	1	10	0	7	2	1	0	0	10	0	0	0
PF3D7_0818900	HSP70	166	86	34	27	33	20	23	23	27	20	33	62	55	26	23
PF3D7_0917900	HSP70-2	16	54	20	15	14	19	13	8	6	8	12	25	17	7	4
PF3D7_0708400	HSP90	20	87	23	4	8	6	4	4	4	3	5	10	10	2	2
PF3D7_0708800	HSP110C	5	5	0	3	5	0	3	1	3	1	1	11	5	2	0
PF3D7_1132200	TRICALPHA	31	3	0	0	0	0	0	1	0	0	0	6	4	0	1
PF3D7_1357800	TRICDELTA	8	9	0	0	0	0	0	0	0	0	0	2	2	0	0
PF3D7_0527500	HIP	1	4	0	0	0	0	0	0	0	0	0	2	9	0	0
PTEX proteins		prot_matches_sig
PF3D7_1436300	PTEX150	0	1	0	0	1	6	0	0	0	0	0	0	0	0	0
PF3D7_1116800	HSP101	12	10	0	15	21	22	12	23	5	3	2	6	16	4	0
PF3D7_1471100	EXP2	5	7	1	2	3	5	1	1	0	0	0	0	0	0	0
PF3D7_1345100	TRX2	0	0	0	3	0	2	5	3	0	0	1	2	5	1	0
PF3D7_1105600	PTEX88	3	0	0	10	6	8	11	8	4	1	0	2	17	0	0
EPIC proteins		prot_matches_sig
PF3D7_1129100	PV1	0	2	1	2	2	12	2	1	2	1	1	1	2	0	0
PF3D7_1226900	PV2	8	1	1	0	0	1	0	0	0	0	0	0	1	0	0
PF3D7_1024800	EXP3	2	0	0	0	0	5	0	0	0	0	1	2	4	0	0
Invasion and merozoite surface proteins		prot_matches_sig
PF3D7_0930300	MSP1	0	168	4	0	0	0	0	0	0	0	0	0	0	0	0
PF3D7_0206800	MSP2	0	2	0	0	0	0	0	0	0	0	0	0	0	0	0
PF3D7_1035400	MSP3	0	3	0	0	0	0	0	0	0	0	0	0	0	0	0
PF3D7_1335100	MSP7	0	8	4	0	0	0	0	0	0	0	1	0	0	0	0
PF3D7_1228600	MSP9	0	33	9	0	0	0	0	0	0	0	0	0	0	0	0
RBC cytoskeleton protein		prot_matches_sig
	Spectrin	116	512	100	377	124	600	129	78	132	24	220	41	3	11	10
	Ankyrin	173	220	78	163	26	134	34	15	70	11	90	25	5	7	0
	Actin I	31	69	35	0	0	0	0	0	0	0	0	0	1	0	0
	Tubulin	311	467	137	88	97	69	92	43	115	31	28	35	26	27	38
	Hemoglobin	86	120	57	19	34	14	30	34	29	18	15	30	27	23	21
	Band 3	49	90	15	50	17	33	15	16	22	3	3	4	1	2	0
	Band 4.1	84	60	8	0	0	0	0	0	0	0	0	0	0	0	0
	Myosin	3	10	10	0	179	3	0	0	0	0	1	0	0	0	0
	RhopH2 direct binders
	CS complex
	JAM complex
	Control lines
Cytoskeletal interaction
	≥4x Control
	3-4x Control
	2-3x Control
